# Supplementary material for: Stress-specific response of the p53-Mdm2 feedback loop
Source: BMC Syst Biol. 2010 Jul 12;4:94. doi: 10.1186/1752-0509-4-94 (PMC2913930; doi:10.1186/1752-0509-4-94)
Supplement: Additional file 1 — Model in SBML format. This file provides the p53-Mdm2 model we use in SBML format. [file 1752-0509-4-94-S1.XML]

<?xml version="1.0" encoding="UTF-8"?>
<sbml xmlns="http://www.sbml.org/sbml/level2/version3" level="2" version="3">
  <model metaid="COPASI1" id="Model_1" name="p53">
    <notes>
      <body xmlns="http://www.w3.org/1999/xhtml"/>
    </notes>
    <listOfUnitDefinitions>
      <unitDefinition id="volume">
        <listOfUnits>
          <unit kind="dimensionless"/>
        </listOfUnits>
      </unitDefinition>
      <unitDefinition id="time">
        <listOfUnits>
          <unit kind="second" multiplier="3600"/>
        </listOfUnits>
      </unitDefinition>
      <unitDefinition id="substance">
        <listOfUnits>
          <unit kind="dimensionless"/>
        </listOfUnits>
      </unitDefinition>
    </listOfUnitDefinitions>
    <listOfCompartments>
      <compartment id="compartment_1" name="cell" size="1"/>
    </listOfCompartments>
    <listOfSpecies>
      <species id="species_1" name="p" compartment="compartment_1" initialConcentration="1" boundaryCondition="true"/>
      <species id="species_2" name="mm" compartment="compartment_1" initialConcentration="1" boundaryCondition="true"/>
      <species id="species_3" name="m" compartment="compartment_1" initialConcentration="1" boundaryCondition="true"/>
      <species id="species_4" name="pm" compartment="compartment_1" initialConcentration="1" boundaryCondition="true"/>
    </listOfSpecies>
    <listOfParameters>
      <parameter id="parameter_1" name="S" value="1000"/>
      <parameter id="parameter_2" name="alpha" value="0.1"/>
      <parameter id="parameter_3" name="k_t" value="0.03"/>
      <parameter id="parameter_4" name="k_tl" value="1.4"/>
      <parameter id="parameter_5" name="k_b" value="7200"/>
      <parameter id="parameter_6" name="k_f" value="5000"/>
      <parameter id="parameter_7" name="beta" value="0.6"/>
      <parameter id="parameter_8" name="gamma" value="0.2"/>
      <parameter id="parameter_9" name="delta" value="11"/>
    </listOfParameters>
    <listOfRules>
      <rateRule variable="species_1">
        <math xmlns="http://www.w3.org/1998/Math/MathML">
          <apply>
            <plus/>
            <apply>
              <minus/>
              <apply>
                <minus/>
                <ci> parameter_1 </ci>
                <apply>
                  <times/>
                  <ci> parameter_6 </ci>
                  <ci> species_1 </ci>
                  <ci> species_3 </ci>
                </apply>
              </apply>
              <ci> parameter_2 </ci>
            </apply>
            <apply>
              <times/>
              <apply>
                <plus/>
                <ci> parameter_5 </ci>
                <ci> parameter_8 </ci>
              </apply>
              <ci> species_4 </ci>
            </apply>
          </apply>
        </math>
      </rateRule>
      <rateRule variable="species_2">
        <math xmlns="http://www.w3.org/1998/Math/MathML">
          <apply>
            <minus/>
            <apply>
              <times/>
              <ci> parameter_3 </ci>
              <apply>
                <power/>
                <ci> species_1 </ci>
                <cn> 2 </cn>
              </apply>
            </apply>
            <apply>
              <times/>
              <ci> parameter_7 </ci>
              <ci> species_2 </ci>
            </apply>
          </apply>
        </math>
      </rateRule>
      <rateRule variable="species_3">
        <math xmlns="http://www.w3.org/1998/Math/MathML">
          <apply>
            <minus/>
            <apply>
              <plus/>
              <apply>
                <minus/>
                <apply>
                  <times/>
                  <ci> parameter_4 </ci>
                  <ci> species_2 </ci>
                </apply>
                <apply>
                  <times/>
                  <ci> parameter_6 </ci>
                  <ci> species_1 </ci>
                  <ci> species_3 </ci>
                </apply>
              </apply>
              <apply>
                <times/>
                <apply>
                  <plus/>
                  <ci> parameter_5 </ci>
                  <ci> parameter_9 </ci>
                </apply>
                <ci> species_4 </ci>
              </apply>
            </apply>
            <apply>
              <times/>
              <ci> parameter_8 </ci>
              <ci> species_3 </ci>
            </apply>
          </apply>
        </math>
      </rateRule>
      <rateRule variable="species_4">
        <math xmlns="http://www.w3.org/1998/Math/MathML">
          <apply>
            <minus/>
            <apply>
              <minus/>
              <apply>
                <times/>
                <ci> parameter_6 </ci>
                <ci> species_1 </ci>
                <ci> species_3 </ci>
              </apply>
              <apply>
                <times/>
                <apply>
                  <plus/>
                  <ci> parameter_5 </ci>
                  <ci> parameter_9 </ci>
                </apply>
                <ci> species_4 </ci>
              </apply>
            </apply>
            <apply>
              <times/>
              <ci> parameter_8 </ci>
              <ci> species_4 </ci>
            </apply>
          </apply>
        </math>
      </rateRule>
    </listOfRules>
  </model>
</sbml>
